# Supplementary material for: Integrated Analysis of Metabolome and Transcriptome Revealed Different Regulatory Networks of Metabolic Flux in Tea Plants [Camellia sinensis (L.) O. Kuntze] with Varied Leaf Colors
Source: Int J Mol Sci. 2023 Dec 23;25(1):242. doi: 10.3390/ijms25010242 (PMC10779186; doi:10.3390/ijms25010242)
Supplement: Supplementary file 1 [file ijms-25-00242-s001.zip]

Archive with 1 entries (1 files):
- ijms-2748174-supplementary.xlsx
