# Supplementary material for: Integrated Analysis of Metabolome and Transcriptome Revealed Different Regulatory Networks of Metabolic Flux in Tea Plants [Camellia sinensis (L.) O. Kuntze] with Varied Leaf Colors
Source: Int J Mol Sci. 2023 Dec 23;25(1):242. doi: 10.3390/ijms25010242 (PMC10779186; doi:10.3390/ijms25010242)
Supplement: Supplementary file 1 [file ijms-25-00242-s001.zip › ijms-2748174-supplementary.xlsx]

## Sheet: S1
Table S1. Summary of RNA-Seq database of tea samples
Sample	Raw Reads	Clean Reads	Clean Base(G)	Q20(%)	Q30(%)	GC Content(%)
G-1	47383606	43286058	6.49	97.31	92.45	43.07
G-2	46939854	42605658	6.39	97.29	92.42	43.81
G-3	48670966	44562076	6.68	97.23	92.33	43.79
Y-G-1	44949428	40139862	6.02	97.29	92.4	43.63
Y-G-2	47302914	43255070	6.49	97.47	92.89	43.76
Y-G-3	49082558	44440070	6.67	97.24	92.33	43.86
Y-1	60090860	51985590	7.8	97.35	92.64	43.72
Y-2	47266404	42642980	6.4	97.46	92.84	43.54
Y-3	47720482	40705484	6.11	97.31	92.54	43.79
Y-R-1	48066822	44384976	6.66	97.46	92.91	43.39
Y-R-2	56219328	49933314	7.49	97.38	92.67	43.09
Y-R-3	53190888	49846308	7.48	97.34	92.57	43.14
Totally	596884110	537787446

## Sheet: S2
Table S2. The information about clean reads mapped to the ‘Tieguanyin’ tea genome
Sample	Total Reads	Reads mapped	Unique mapped
G-1	43286058	37876146(87.50%)	36021890(83.22%)
G-2	42605658	37461328(87.93%)	35794768(84.01%)
G-3	44562076	38654873(86.74%)	36783564(82.54%)
Y-G-1	40139862	34911472(86.97%)	33230274(82.79%)
Y-G-2	43255070	37825588(87.45%)	35989545(83.20%)
Y-G-3	44440070	38960286(87.67%)	37104223(83.49%)
Y-1	51985590	45459821(87.45%)	43231986(83.16%)
Y-2	42642980	37277892(87.42%)	35433542(83.09%)
Y-3	40705484	35545677(87.32%)	33876450(83.22%)
Y-R-1	44384976	39226203(88.38%)	37324993(84.09%)
Y-R-2	49933314	43808913(87.73%)	41636087(83.38%)
Y-R-3	49846308	44139864(88.55%)	41982255(84.22%)

## Sheet: S3
Table S3. The correlation between key metabolites and genes involved in flavonoid pathway
ID / Name		Luteolin-7-O-rutinoside-5-O-rhamnoside	Isorhamnetin	Jaceosidin	Tricin	Apigenin-7-O-glucoside	Apigenin-6-C-xyloside-8-C-arabinoside	Apigenin-7-O-rutinoside	Kaempferol-3-O-arabinoside-7-O-rhamnoside	Kaempferol-3-O-galactoside	Eriodictyol-7-neohesperidoside	Tricin-7-O-rutinoside	7-Methyl-kaempferol
		Hmmn003584	mws0066	pmp000004	Lmzp004885	Lmpp003930	pmp001110	pme0368	Hmcp001858	Lmyp004318	Hmmn004152	Hmgp003086	Lmjp004941
TGY039803	PAL-1	-0.923262	0.00507306	-0.833172	-0.84092	-0.557044	-0.548389	-0.570728	-0.623512	-0.94739	-0.169896	-0.715763	-0.913608
TGY090027	PAL-2	-0.842757	-0.213588	-0.746489	-0.751529	-0.507405	-0.355296	-0.519991	-0.71487	-0.939607	-0.272299	-0.70202	-0.820389
TGY109643	PAL-3	-0.923227	-0.0449745	-0.854493	-0.858147	-0.645454	-0.37313	-0.657088	-0.580803	-0.897087	-0.0996422	-0.606897	-0.905287
TGY097059	C4H	-0.979*	0.365047	-0.993**	-0.992**	-0.906857	-0.316967	-0.913854	-0.15053	-0.641452	0.357861	-0.252489	-0.972*
TGY020238	4CL-1	-0.769559	0.108426	-0.822908	-0.812361	-0.904167	0.176692	-0.905267	-0.0730474	-0.419863	0.3956	0.0211897	-0.742329
TGY066754	4CL-2	-0.851563	-0.146527	-0.808564	-0.806945	-0.692835	-0.117396	-0.701323	-0.521758	-0.788953	-0.0409909	-0.450599	-0.822767
TGY047870	CHS-1	-0.978*	0.184611	-0.957*	-0.958*	-0.818075	-0.337376	-0.8272	-0.346352	-0.77002	0.164737	-0.411532	-0.966*
TGY079094	CHS-2	-0.996**	0.355592	-0.991**	-0.993**	-0.855838	-0.419419	-0.864533	-0.221488	-0.709413	0.282146	-0.35139	-0.993**
TGY079099	CHS-3	-0.93844	0.283794	-0.965*	-0.961*	-0.929155	-0.164196	-0.934498	-0.137346	-0.59247	0.373053	-0.176058	-0.924821
TGY088350	CHS-4	-0.372415	-0.383482	-0.403375	-0.389308	-0.555157	0.56736	-0.553083	-0.223715	-0.261626	0.0884175	0.0750539	-0.325163
TGY002581	CHI-1	-0.949263	0.103957	-0.86927	-0.87723	-0.595897	-0.593264	-0.609394	-0.555665	-0.922965	-0.0967951	-0.683202	-0.944147
TGY066613	CHI-2	-0.957*	0.158719	-0.881928	-0.890191	-0.607722	-0.623788	-0.621159	-0.518839	-0.907403	-0.0615652	-0.66821	-0.955*
TGY066615	CHI-3	-0.819414	0.0547243	-0.847778	-0.839606	-0.873898	0.0868495	-0.877163	-0.194331	-0.535218	0.291618	-0.11081	-0.791819
TGY085163	F3H	-0.85507	-0.0388503	-0.847393	-0.842563	-0.799201	-0.025146	-0.805273	-0.36321	-0.676767	0.129807	-0.288942	-0.826868
TGY096122	FNS	0.943039	-0.250611	0.867229	0.877369	0.57172	0.721057	0.585554	0.471648	0.882355	0.0400106	0.67427	0.948335
TGY035030	FLS-1	-0.997**	0.271759	-0.964*	-0.968*	-0.774299	-0.49501	-0.784955	-0.348302	-0.801339	0.1474	-0.481473	-0.993**
TGY081517	FLS-2	-0.664688	0.832911	-0.681296	-0.690449	-0.506645	-0.784336	-0.513764	0.19205	-0.32049	0.434368	-0.192923	-0.703323
TGY020759	F3'H	-0.708651	0.0309466	-0.567497	-0.584587	-0.161557	-0.864862	-0.178264	-0.688929	-0.920263	-0.407384	-0.903503	-0.718464
TGY099099	F3'5'H	0.383964	0.72601	0.235789	0.241659	-0.0024497	0.112313	0.00894304	0.943416	0.818974	0.714306	0.772057	0.34818
TGY013186	DFR-1	-0.980*	0.17656	-0.954*	-0.955*	-0.8032	-0.35825	-0.812722	-0.366377	-0.786441	0.142806	-0.435953	-0.968*
TGY031680	DFR-2	-0.407502	0.654884	-0.578406	-0.562998	-0.857863	0.297832	-0.8494	0.683156	0.26857	0.942445	0.653518	-0.408233
TGY116873	ANS	-0.945987	0.124505	-0.863777	-0.872471	-0.580093	-0.627303	-0.593857	-0.551674	-0.923143	-0.100402	-0.694926	-0.942996
TGY051808	LAR-1	-0.933081	0.303733	-0.965*	-0.960*	-0.939397	-0.152898	-0.944339	-0.108911	-0.569952	0.399418	-0.149347	-0.919978
TGY086960	LAR-2	-0.526904	-0.0905885	-0.595414	-0.580369	-0.771936	0.476655	-0.769172	-0.0281904	-0.227138	0.35065	0.185709	-0.489047
*and ** represent significant differences at the level of p-value < 0.05 and p-value < 0.01, respectively.

## Sheet: S4
Table S4. Primers used for qRT-PCR analysis
ID	Name	Forward 5’-3’	Reverse 5’-3’
TGY050556	CB12	TCATTTTCATTGGCTGGGCG	ACCAAGCACCCATCACATCC
TGY075693	CAB6	TGGTGATTATGGCTGGGACACT	CCAGCCTTGAACCAGATGGC
TGY048171	CLH1	CGTCGCTCCTCAGTTATACGA	GCCTAGTGCAAGGGCAAATG
TGY062253	Fxn	TCCACAATACACGACCTGCT	GGATGGACCACTCACTGGAG
TGY034211	SGR	GGCCTGTCATTCTGCTCCTT	TCAAACCTTGCTGGAGGACC
TGY040626	AOG1	CGGCATTCCGAGGTTCTTAT	CCATAACCAGTTCCTTTGTCC
TGY052084	AOG2	TTCCAATGATAGACGCAGCCA	GCTCGATCGGTTCTCTCAGTT
TGY031680	DFR	ACGTTGCCACTCCCATGAAT	CAAACATCTTGCGAGCCCTG
TGY105702	ANS/LDOX	AGGTGAGAGAGAGGTGTCGG	TCCCATTATCAGGGTCGTTGG
TGY019907	F3GT2	ATCACCAGCCCCATCAGACT	ACTTTCCCAAATGCCACCGT
TGY070785	F3GGT	GGGTAGTTCACGGAGGTTGG	CTTCCAAGTCTCCGCCCATC
TGY105792	UDPG	TGGAATCACCATCACGTCCAC	GAGGCCGACTTGTTTGGAAG
TGY094160	GSTF1/PARB	CGCACTGAAGCTGATCTCCG	CGAGGACGTGACTCGATTAGC
TGY079814	SAT	GACACTATCATGGTTCTACCCAC	CCGCAGTCGAAGAAGTTGAG
TGY018915	SHT	TGGGAATCCAACTCTATGCGTC	ATATGTGCTTCTTGCAACCGC
